# Supplementary material for: Changes in Fruit Characteristics of Various Blueberry Cultivars During Ripening Stages
Source: Foods. 2026 Jun 15;15(12):2157. doi: 10.3390/foods15122157 (PMC13298151; doi:10.3390/foods15122157)
Supplement: Supplementary file 1 [file foods-15-02157-s001.zip]

Archive with 1 entries (1 files):
- foods-4323564-supplementary.pdf
